# Supplementary material for: Metabolic energy sensing by mammalian CLC anion/proton exchangers
Source: EMBO Rep. 2020 May 10;21(6):e47872. doi: 10.15252/embr.201947872 (PMC7271328; doi:10.15252/embr.201947872)
Supplement: Supplementary file 2 — Movie EV1 [file EMBR-21-e47872-s002.zip]

Archive with 3 entries (2 files):
- Movie EV1/
- Movie EV1/Movie EV1.mp4
- Movie EV1/README.txt
