# Supplementary material for: Metabolic energy sensing by mammalian CLC anion/proton exchangers
Source: EMBO Rep. 2020 May 10;21(6):e47872. doi: 10.15252/embr.201947872 (PMC7271328; doi:10.15252/embr.201947872)
Supplement: Supplementary file 3 — Movie EV2 [file EMBR-21-e47872-s003.zip › Movie EV2/README.txt]

Movie EV2. A model for nucleotide-Induced conformational changes in the nucleotide-binding pocket of the ClC-5
C-terminus; related to Figure 1. The movie shows a morph between the structures of the cytoplasmic domain of the
human chloride transporter ClC-5 in complex with ADP (PDB code 2JA3), and in complex with ATP (PDB code 2J9L).
Shown is the nucleotide binding pocket featuring the important amino acid Y617. For clarity, only the ATP molecule
from structure 2J9L has been shown. The movie was prepared using the standard settings of the “Morph conformations”
and “MD movie” functions of UCSF Chimera (Pettersen et al., 2004, UCSF Chimera—a visualization system for
exploratory research and analysis, J. Comput. Chem., 25, pp. 1605-1612). The movie is best viewed In loop playback mode.
